# Supplementary material for: Can Early Intervention Improve Maternal Well-Being? Evidence from a Randomized Controlled Trial
Source: PLoS One. 2017 Jan 17;12(1):e0169829. doi: 10.1371/journal.pone.0169829 (PMC5241149; doi:10.1371/journal.pone.0169829)
Supplement: S1 Data — (XLS) [file pone.0169829.s001.xls]

## Sheet: Sheet1
id	lifeSat	parentSat	homeSat	program_duration	pos_affectin	neg_affectex	netaffectin	netaffectin_PFL_child2	neg_affectex_PFL_child2	pos_affectin_PFL_child2	neg_affectex_noPFL_child2	pos_affectin_noPFL_child2	net_affectin_noPFL_child2	uscore_in	uscore_in_PFL_child2	uscore_in_noPFL_child2	life_sat	parent_sat	home_sat	positive_mood	positive_mood_children	impatient	impatient_withchild2	impatient_nopflchild2	happy	happy_withchild2	happy_nopflchild2	frustrated	frustrated_withchild2	frustrated_nopflchild2	depressed	depressed_withchild2	depressed_nopflchild2	competent	competent_withchild2	competent_nopflchild2	irritated	irritated_withchild2	irritated_nopflchild2	relaxed	relaxed_withchild2	relaxed_nopflchild2	affectionate	affectionate_withchild2	aff_nopflchild2	angry	angry_withchild2	angry_nopflchild2	stressed
1	Very Satisfied	Very Satisfied	Very Satisfied	1707	4.02931	0.784483	3.24483	3.50174	0.864112	4.36585	0.740952	3.84533	3.10438	0.0344828	0.097561	0	Yes	Yes	Yes	50	70	1.2069	0.780488	1.44	3.75	4.09756	3.56	0.741379	0.780488	0.72	0	0	0	4.2069	4.34146	4.13333	1.27586	0.97561	1.44	4.06034	4.46341	3.84	3.87931	4.46341	3.56	0.344828	0.97561	0	1.71552
2	Very Satisfied	Very Satisfied	Very Satisfied	1910	4.83265	0.225462	4.60719	4.87528	0.0136054	4.88889	0.384354	4.79048	4.40612	0	0	0	Yes	Yes	Yes	90	100	0.0136054	0.031746	0	5.18367	5.11111	5.2381	0.530612	0	0.928572	0	0	0	5.15646	5.04762	5.2381	0.421769	0	0.738095	3.5102	4.19048	3	5.10204	5.04762	5.14286	0.380952	0	0.666667	0.231293
3	Very Satisfied	Very Satisfied	Very Satisfied	1692	4.27	0.50625	3.76375	4.04773	0.375	4.42273	0.666667	4.08333	3.41667	0	0	0	Yes	Yes	Yes	90	90	1.36875	1.05682	1.75	4.025	4.25	3.75	1.2	0.75	1.75	0	0	0	5.325	5.38636	5.25	0.675	0.272727	1.16667	4.0875	4.22727	3.91667	2.55625	3.07955	1.91667	0	0	0	0.3
4	Satisfied	Satisfied	Very Satisfied	1955	4.30076	1.26609	3.03468	2.6845	1.28571	3.97021	1.2551	4.48571	3.23061	0.0152672	0	0.0238095	Yes	Yes	Yes	20	40	1.83969	2.61702	1.40476	3.66412	3.23404	3.90476	1.46565	1.40426	1.5	0.778626	0.638298	0.857143	4.75573	4.3617	4.97619	1.29771	1.02128	1.45238	3.28244	2.76596	3.57143	4.25191	4.10638	4.33333	1.16031	1.40426	1.02381	1.49618
5	Satisfied	Satisfied	Satisfied	1337	4.03077	2.19623	1.83454	1.49925	2.56391	4.06316	1.93261	4.00755	2.07493	0.203297	0.289474	0.141509	Yes	Yes	Yes	30	75	2.68681	3.21053	2.31132	3.94506	3.18421	4.49057	3.07692	3.78947	2.56604	0.351648	0.210526	0.45283	4.6044	4.44737	4.71698	2.72527	3.18421	2.39623	3.46703	3.23684	3.63208	3.52747	5.26316	2.28302	1.78571	2.07895	1.57547	3.78571
6	Satisfied	Satisfied	Satisfied	1259	3.79355	0.341014	3.45253	4.27387	0.0627178	4.33659	0.560439	3.36538	2.80494	0.193548	0	0.346154	Yes	Yes	Yes	80	100	1.37634	0.341463	2.19231	3.74194	3.82927	3.67308	0.580645	0	1.03846	0	0	0	4.33333	4.58537	4.13461	0.387097	0	0.692308	3.09677	3.87805	2.48077	4.49462	4.95122	4.13461	0	0	0	0.0430108
7	Very Satisfied	Very Satisfied	Very Satisfied	1104	4.56522	1.19255	3.37267	4.30159	0.809524	5.11111	2.57143	2.6	0.0285714	0.217391	0	1	Yes	Yes	Yes	50	95	2.21739	1.44444	5	5.04348	5.33333	4	2.6087	1.66667	6	0	0	0	4.91304	5.44444	3	1.95652	1.66667	3	3.47826	3.88889	2	4.43478	5.66667	0	0.869565	0	4	0.695652
8	Very Unsatisfied	Very Unsatisfied	Very Unsatisfied	1210	4.58919	0.339768	4.24942	4.45357	0.383929	4.8375	0.306122	4.4	4.09388	0	0	0	No	No	No	80	80	0.878378	0.90625	0.857143	4.75676	5	4.57143	0	0	0	0	0	0	4.85135	4.65625	5	0	0	0	4.55405	4.53125	4.57143	3.86486	5.1875	2.85714	0	0	0	1.5
9	Satisfied	Satisfied	Satisfied	1847	3.95696	0.300181	3.65678	3.86055	0.255864	4.11642	0.33281	3.83956	3.50675	0	0	0	Yes	Yes	Yes	85	90	0.506329	0.656716	0.395604	4.68987	4.50746	4.82418	0.202532	0.119403	0.263736	0	0	0	4.77848	4.71642	4.82418	0.417722	0.626866	0.263736	3.13291	3.1791	3.0989	3.05063	4	2.35165	0	0	0	0.974684
10	Very Satisfied	Very Satisfied	Very Satisfied	1244	4.13407	0.339683	3.79439	4.52409	0.109635	4.63372	0.74344	3.25714	2.5137	0	0	0	Yes	Yes	Yes	85	100	0.177778	0.139535	0.244898	3.61481	4.02326	2.89796	0.911111	0.209302	2.14286	0.311111	0	0.857143	4.97037	4.95349	5	0.4	0.139535	0.857143	3.42222	3.95349	2.4898	3.55556	5.06977	0.897959	0.0888889	0.139535	0	0.488889
11	Unsatisfied	Satisfied	Unsatisfied	1676	4.27586	1.54187	2.73399	1.52857	2.32143	3.85	0.582418	4.8	4.21758	0.206897	0.375	0	No	Yes	No	65	25	3.41379	4.625	1.92308	5.06897	5.25	4.84615	1.86207	3.375	0	0	0	0	4.62069	4.125	5.23077	2.34483	3.75	0.615385	2.65517	1.125	4.53846	3.72414	4	3.38462	0.965517	1.5	0.307692	2.2069
12	Very Satisfied	Very Satisfied	Very Satisfied	1514	4.40167	0.0654762	4.33619	4.4231	0.0790274	4.50213	0.0164835	4.03846	4.02198	0	0	0	Yes	Yes	Yes	100	90	0.116667	0.117021	0.115385	4.5	4.60638	4.11539	0.075	0.0957447	0	0	0	0	4.51667	4.74468	3.69231	0.0583333	0.0744681	0	4.10833	3.68085	5.65385	3.98333	4.60638	1.73077	0.0333333	0.0425532	0	0.175
13	Satisfied	Very Satisfied	Very Satisfied	1780	5.22301	1.0708	4.15221	4.12777	1.12188	5.24965	0.937378	5.15342	4.21605	0	0	0	Yes	Yes	Yes	60	90	1.22503	1.33217	0.945205	5.18331	5.25874	4.9863	1.4804	1.44406	1.57534	0.68268	0.629371	0.821918	5.57775	5.41608	6	1.50822	1.48252	1.57534	4.80025	4.94406	4.42466	5.31732	5.37063	5.17808	0.844501	0.853147	0.821918	1.75474
14	Very Satisfied	Very Satisfied	Very Satisfied	1512	3.69358	0.251638	3.44194	3.50714	0.22619	3.73333	0.301158	3.61622	3.31506	0	0	0	Yes	Yes	Yes	100	100	0.550459	0.666667	0.324324	4	4	4	0	0	0	0	0	0	4.44037	4.66667	4	0.220183	0.333333	0	2.58716	2.66667	2.43243	3.06422	2.66667	3.83784	0	0	0	0.990826
15	Satisfied	Very Satisfied	Satisfied	1626	2.86986	1.35029	1.51957	4.22609	0.586957	4.81304	1.70143	1.976	0.274571	0.205479	0	0.3	Yes	Yes	Yes	80	95	2.13699	1.23913	2.55	1.84247	3.58696	1.04	2.28082	1.23913	2.76	0	0	0	4.74658	5.6087	4.35	2.44521	0.782609	3.21	2.16438	3.95652	1.34	1.71233	5.43478	0	0.616438	0	0.9	1.9726
16	Satisfied	Satisfied	Satisfied	1306	2.5375	0.141071	2.39643	2.24222	0.217484	2.4597	0.0860215	2.59355	2.50753	0	0	0	Yes	Yes	Yes	90	90	0.075	0.0895522	0.0645161	2.56875	2.73134	2.45161	0.3375	0.626866	0.129032	0	0	0	3.125	2	3.93548	0.39375	0.447761	0.354839	3.05	2.53731	3.41935	0.875	2.08955	0	0	0	0	0
17	Very Satisfied	Very Satisfied	Very Satisfied	1246	3.03556	0.995767	2.03979	2.03926	0.991276	3.03053	1.14286	3.2	2.05714	0	0	0	Yes	Yes	Yes	100	100	1.6963	1.70229	1.5	2.51852	2.51909	2.5	1.57037	1.57252	1.5	0.266665	0.25954	0.5	3.02222	3.0229	3	1.17037	1.17557	1	2.27407	2.25191	3	4.40741	4.40458	4.5	0.548147	0.519082	1.5	1.71852
18	Satisfied	Very Satisfied	Satisfied	1576	3.505	2.07768	1.42732	1.63612	1.83558	3.4717	2.55291	3.57037	1.01746	0.20625	0.113208	0.388889	Yes	Yes	Yes	50	50	2.71875	2.60377	2.94444	4.08125	4.15094	3.94444	2.75625	2.37736	3.5	0.075	0.113208	0	3.425	3.33962	3.59259	3.28125	3	3.83333	1.83125	1.83019	1.83333	4.91875	5.03774	4.68519	2.45625	1.75472	3.83333	3.25625
19	Satisfied	Satisfied	Satisfied	1662	3.965	1.03884	2.92616	3.64557	0.927981	4.57355	1.38278	2.07692	0.694139	0	0	0	Yes	Yes	Yes	100	100	1.33125	0.966942	2.46154	5.11875	5.80165	3	1.425	1.8843	0	0	0	0	4.5375	6	0	1.425	1.36364	1.61538	3.85	3.45455	5.07692	1.21875	1.61157	0	0.975	1.28926	0	1.575
20	Very Satisfied	Very Satisfied	Satisfied	1756	4.5	0.549261	3.95074	3.1395	0.936975	4.07647	0	5.1	5.1	0	0	0	Yes	Yes	Yes	60	50	1.25862	2.14706	0	3.96552	4.35294	3.41667	0.931035	1.58824	0	0	0	0	4.62069	3.64706	6	1.03448	1.76471	0	3.81035	2.5	5.66667	5.31035	5.05882	5.66667	0.62069	1.05882	0	0
21	Very Satisfied	Very Satisfied	Very Satisfied	1424	5.27253	0.209576	5.06295	4.58265	0.331633	4.91429	0.104956	5.57959	5.47464	0	0	0	Yes	Yes	Yes	100	100	0	0	0	5.9011	5.85714	5.93878	0.21978	0	0.408163	0	0	0	5.47253	5.35714	5.57143	0.593407	1.28571	0	4.07143	3.17857	4.83673	5.93407	5.85714	6	0	0	0	0.653846
22	Satisfied	Very Satisfied	Very Satisfied	1659	4.35862	1.18719	3.17143	3.432	0.92	4.352	1.38961	4.36364	2.97403	0	0	0	Yes	Yes	Yes	60	60	2.06897	1.8	2.27273	3.98276	4.32	3.72727	1.22414	1.4	1.09091	0	0	0	4.87931	4.84	4.90909	1.7069	1.08	2.18182	2.2931	2.44	2.18182	5.62069	5.72	5.54545	1.34483	0.84	1.72727	1.96552
23	Satisfied	Satisfied	Unsatisfied	1260	2.55476	0.268708	2.28605	1.8383	0.425532	2.26383	0.0694981	2.92432	2.85483	0	0	0	Yes	Yes	No	80	80	0.52381	0.808511	0.162162	2.39286	2	2.89189	0.357143	0.574468	0.0810811	0	0	0	2.82143	2.74468	2.91892	0.535714	0.829787	0.162162	2	1.61702	2.48649	2.94048	2.6383	3.32432	0.25	0.446809	0	0.214286
24	Satisfied	Very Satisfied	Satisfied	1557	3.87937	2.27211	1.60726	3.29633	1.24082	4.53714	3.56122	3.05714	-0.504081	0.285714	0	0.642857	Yes	Yes	Yes	80	100	2.20635	0.885714	3.85714	3.28571	3.74286	2.71429	2.8254	1.94286	3.92857	1.14286	0	2.57143	5.39683	6	4.64286	3.06349	2.42857	3.85714	2	1.65714	2.42857	3.88889	5.28571	2.14286	1.98413	0.485714	3.85714	3.53968
25	Satisfied	Very Satisfied	Satisfied	1861	4.10065	0.647926	3.45272	3.44236	0.671679	4.11404	0.581882	4.06341	3.48153	0	0	0	Yes	Yes	Yes	50	50	1.67742	1.77193	1.41463	2.95484	3.03509	2.73171	0.974194	1.02632	0.829268	0	0	0	5	5	5	1.08387	1.11404	1	2.47097	2.42982	2.58537	5	5	5	0.0645161	0.0877193	0	0.658064
26				1237
27	Satisfied	Very Satisfied	Satisfied	1575	1.52917	0.455357	1.07381	2.08686	0.257143	2.344	0.496999	1.35798	0.860984	0.118056	0.24	0.092437	Yes	Yes	Yes	100	100	0.805556	0	0.97479	2.0625	2.92	1.88235	0.506944	0.24	0.563025	0.0416667	0	0.0504202	1.84028	2	1.80672	1	0.72	1.05882	1.72917	3.12	1.43698	0.444444	1.52	0.218487	0.159722	0	0.193277	0.673611
28	Satisfied	Very Satisfied	Very Satisfied	1618	2.84259	1.91799	0.924603	1.34615	1.82051	3.16667	2.17143	2	-0.171429	0.268519	0.0641026	0.8	Yes	Yes	Yes	50	50	3.16667	2.69231	4.4	1.08333	1.42308	0.2	2.03704	2.20513	1.6	1.19444	0.961538	1.8	4	4.38462	3	2.7037	2.35897	3.6	1.22222	1.23077	1.2	3.85185	4.41026	2.4	1.19444	1.5	0.4	3.01852
29	Satisfied	Very Satisfied	Satisfied	1247	4.25031	0.265049	3.98527	4.63463	0.268398	4.90303	0.262673	3.7871	3.52442	0	0	0	Yes	Yes	Yes	95	100	0.672956	0.212121	1	4.08805	4.93939	3.48387	0.641509	0.727273	0.580645	0	0	0	4.37736	5	3.93548	0	0	0	3.85535	4.78788	3.19355	4.42138	4.78788	4.16129	0.301887	0.727273	0	0.238994
30	Very Satisfied	Very Satisfied	Satisfied	1686	3.09531	0.697545	2.39777	1.43073	1.02965	2.46038	0.462857	3.544	3.08114	0.1875	0.45283	0	Yes	Yes	Yes	80	90	1.02344	1.79245	0.48	3.02344	1.86792	3.84	0.96875	2	0.24	0.0390625	0.0943396	0	2.88281	2.43396	3.2	0.679688	0.283019	0.96	3.08594	1.79245	4	2.77344	2.50943	2.96	0.367188	0.54717	0.24	1.80469
31	Satisfied	Very Satisfied	Very Satisfied	1474	3.24606	1.32035	1.92571	1.14937	1.55696	2.70633	1.10299	3.74186	2.63887	0.0969697	0.202532	0	Yes	Yes	Yes	0	100	1.53333	2.21519	0.906977	3.2303	2.60759	3.80233	1.19394	1.60759	0.813953	1.72727	1.58228	1.86047	3.05455	2.65823	3.4186	1.76364	2	1.54651	2.88485	1.93671	3.75581	3.33333	2.77215	3.84884	0.636364	0.860759	0.430233	2.38788
32	Satisfied	Very Satisfied	Satisfied	1264	2.92459	0.283372	2.64122	2.33009	0.367781	2.69787	0	3.68571	3.68571	0	0	0	Yes	Yes	Yes	70	70	0.508197	0.659574	0	2.65574	2.42553	3.42857	0.42623	0.553191	0	0	0	0	3.34426	3.14894	4	0.491803	0.638298	0	2.5082	2.06383	4	2.86885	2.82979	3	0.0655738	0.0851064	0	0.491803
33	Satisfied	Very Satisfied	Satisfied	1622	2.96923	0.362637	2.60659	2.60659	0.362637	2.96923				0	0		Yes	Yes	Yes	75	75	0.230769	0.230769		2.76923	2.76923		0.923077	0.923077		0	0		3.30769	3.30769		0.461538	0.461538		2.07692	2.07692		3.61538	3.61538		0	0		0.923077
34	Satisfied	Satisfied	Satisfied	1480	4.59034	0.628572	3.96177	3.7013	0.866883	4.56818	0.260652	4.62456	4.36391	0.0275862	0	0.0701754	Yes	Yes	Yes	80	80	0.82069	1.125	0.350877	4.42759	4.39773	4.47368	1.02759	1.46591	0.350877	0.303448	0.409091	0.140351	4.74483	4.625	4.92982	0.882759	1.22727	0.350877	4.43448	4.38636	4.50877	4.31034	4.43182	4.12281	0.62069	0.886364	0.210526	0.744828
35	Very Satisfied	Very Satisfied	Very Satisfied	1855	2.87755	0.74344	2.13411	2.85887	0.525974	3.38485	1.19196	1.83125	0.639286	0.244898	0.136364	0.46875	Yes	Yes	Yes	70	60	1.04082	0.909091	1.3125	2.82653	3.04545	2.375	0.734694	0.545455	1.125	0.489796	0.181818	1.125	3.04082	3.43939	2.21875	0.72449	0.530303	1.125	1.78571	2.22727	0.875	4.2449	5.25758	2.15625	0.714286	0.515152	1.125	1.5
36	Very Satisfied	Satisfied	Satisfied	1584	2.77273	1.32468	1.44805	1.49184	1.26531	2.75714	1.42857	2.8	1.37143	0.227273	0	0.625	Yes	Yes	Yes	30	100	3.68182	3.64286	3.75	1.09091	1.07143	1.125	2.09091	2.21429	1.875	0	0	0	5	5	5	1.13636	1.07143	1.25	1.54545	1	2.5	1.31818	1.85714	0.375	0.0454545	0.0714286	0	2.31818
37	Satisfied	Satisfied	Satisfied	1568	4.30526	0.373792	3.93147	4.45536	0.482143	4.9375	0.312605	3.94824	3.63563	0	0	0	Yes	Yes	Yes	100	100	0.879699	0	1.37647	5.02256	5	5.03529	0.135338	0	0.211765	0.135338	0	0.211765	5.03008	5	5.04706	0.609023	1.6875	0	4.48872	4	4.76471	1.96241	5.4375	0	0	0	0	0.789474
38	Satisfied	Very Satisfied	Satisfied	1173	3.02689	2.36014	0.666747	1.09613	2.13445	3.23059	2.92437	2.51765	-0.406723	0.15126	0	0.529412	Yes	Yes	Yes	40	60	3.54622	3.36471	4	3.07563	2.75294	3.88235	2.85714	2.4	4	0.672269	0.941176	0	3.68908	3.98824	2.94118	3.19328	2.87059	4	2.10084	1.76471	2.94118	2.90756	3.31765	1.88235	2.33613	1.67059	4	3.5126
39	Very Satisfied	Very Satisfied	Very Satisfied	1918	4.53469	0.157434	4.37726	4.58525	0.221198	4.80645	0.0476191	4.06667	4.01905	0	0	0	Yes	Yes	Yes		100	0.612245	0.774194	0.333333	5.57143	5.80645	5.16667	0.489796	0.774194	0	0	0	0	5	5	5	0	0	0	4.77551	4.54839	5.16667	3.16327	5	0	0	0	0	0
40	Very Satisfied	Very Satisfied	Very Satisfied	1401	3.44474	1.43797	2.00677	2.20241	1.48193	3.68434	1.38509	3.15652	1.77143	0.157895	0.289157	0	Yes	Yes	Yes	50	100	0.671053	1.15663	0.0869565	4.44079	4.01205	4.95652	1.81579	2.0241	1.56522	0.710526	1.22892	0.0869565	4.42105	4.22892	4.65217	2.41447	2.10843	2.78261	3	3.46988	2.43478	2.32237	3.45783	0.956522	1.8421	1.56626	2.17391	2.57237
41	Satisfied	Very Satisfied	Very Satisfied	1576	5.79669	0.132231	5.66446	5.7974	0.0616883	5.85909	0.320346	5.6303	5.30996	0.0165289	0	0.0606061	Yes	Yes	Yes	90	100	0.330578	0.238636	0.575758	5.42149	5.42045	5.42424	0.14876	0.0681818	0.363636	0	0	0	5.87603	5.96591	5.63636	0.190083	0.125	0.363636	5.83471	5.90909	5.63636	5.95041	6	5.81818	0.157025	0	0.575758	0.0991735
42	Satisfied	Satisfied	Satisfied	1187	3.45909	1.33036	2.12873	2.86626	1.10961	3.97586	1.75714	2.46	0.702857	0.306818	0.155172	0.6	Yes	Yes	Yes	60	30	2.13068	2.0431	2.3	3.78977	3.88793	3.6	2.125	1.46552	3.4	0.136364	0.206897	0	2.98864	3.44828	2.1	1.98295	1.35345	3.2	3.94318	3.96552	3.9	2.58523	3.71552	0.4	0.75	0.103448	2	2.08523
43	Unsatisfied	Satisfied	Satisfied	1640	3.88193	0.516351	3.36558	4.09121	0.362637	4.45385	0.586466	3.62105	3.03459	0.0722892	0.230769	0	No	Yes	Yes	70	60	0.686747	0.461538	0.789474	3.48193	3.96154	3.26316	0.614458	0.230769	0.789474	0.433735	1.38462	0	4.3012	2.76923	5	0.831325	0.230769	1.10526	3.6988	3.96154	3.57895	2.78313	4.61538	1.94737	0.216867	0	0.315789	0.831325
44	Satisfied	Very Satisfied	Satisfied	1380	3.83704	2.15873	1.67831	2.0795	1.93789	4.01739	3.42857	2.8	-0.628572	0.444444	0.347826	1	Yes	Yes	Yes	70	60	2.55556	2.13043	5	4.7037	5	3	2.2963	2.17391	3	0.740741	0.521739	2	3.96296	4.13043	3	2.74074	2.52174	4	1.11111	1.30435	0	5.55556	5.65217	5	0.148148	0	1	4.66667
45	Satisfied	Satisfied	Very Satisfied	1668	3.136	1.56408	1.57192	2.85013	1.00251	3.85263	1.83535	2.78983	0.95448	0	0	0	Yes	Yes	Yes	80	70	1.6	1.29825	1.74576	2.51429	3.33333	2.11864	2.35429	1.47368	2.77966	0	0	0	5.01143	4.82456	5.1017	2.61714	1.57895	3.11864	1.66857	1.89474	1.55932	1.80571	4.49123	0.508475	1.90857	0.842105	2.42373	2.46857
46	Very Satisfied	Very Satisfied	Satisfied	1248	5.64	0.822857	4.81714	4.81714	0.822857	5.64				0	0		Yes	Yes	Yes	70	90	1.3	1.3		5.76	5.76		0.54	0.54		0	0		5.86	5.86		1.66	1.66		4.58	4.58		6	6		0.34	0.34		1.92
47	Satisfied	Very Satisfied	Very Satisfied	1233	5.84575	0.333333	5.51242	5.64332	0.264209	5.90753	0.440476	5.75	5.30952	0	0	0	Yes	Yes	Yes	90	100	0.326797	0.537634	0	5.63399	5.83871	5.31667	1.04575	0.537634	1.83333	0	0	0	6	6	6	0.48366	0.301075	0.766667	5.59477	5.69892	5.43333	6	6	6	0.0784314	0	0.2	0.398693
48	Very Unsatisfied	Very Unsatisfied	Very Unsatisfied	1792	4.58571	0.55102	4.03469	4.10461	0.705069	4.80968	0.285714	4.2	3.91429	0	0	0	No	No	No	80	90	0.734694	1.16129	0	4.13265	4.79032	3	0.765306	0.629032	1	0	0	0	5.4898	5.19355	6	0.887755	1.40323	0	3.77551	4.22581	3	4.0102	4.59677	3	0.306122	0.483871	0	1.16327
49	Satisfied	Very Satisfied	Satisfied	1391	3.87778	1.16825	2.70952	2.67202	1.1978	3.86982	0.714286	4	3.28571	0	0	0	Yes	Yes	Yes	100	100	0.938889	0.934911	1	4.23889	4.25444	4	1.73889	1.78698	1	0.45	0.47929	0	4.29444	4.24852	5	1.88889	1.94675	1	3.13889	3.14793	3	3.98333	3.98225	4	0.488889	0.52071	0	2.37222
50	Satisfied	Satisfied	Satisfied	1526	4.21688	0.0556586	4.16122	4.61969	0.0832178	4.70291	0	3.23529	3.23529	0	0	0	Yes	Yes	Yes	70	100	0.155844	0.23301	0	4.25974	4.76699	3.23529	0.0779221	0.116505	0	0	0	0	4.41558	5	3.23529	0.155844	0.23301	0	4.1039	4.53398	3.23529	3.88961	4.21359	3.23529	0	0	0	0
51	Very Satisfied	Very Satisfied	Very Satisfied	1377	4.11556	0.520635	3.59492	3.17768	0.678571	3.85625	0.131868	4.75385	4.62198	0	0	0	Yes	Yes	Yes	60	80	0.266667	0.375	0	4.57778	4.375	5.07692	1.33333	1.6875	0.461538	0.0444444	0.0625	0	4.33333	4.0625	5	0.888889	1.0625	0.461538	3.44444	2.96875	4.61539	4.35556	4.6875	3.53846	0.222222	0.3125	0	0.888889
52		Satisfied	Satisfied	1162	3.0625	3.03571	0.0267856	-1.66234	4.02597	2.36364	0.857143	4.6	3.74286	0.4375	0.636364	0		Yes	Yes	90	100	5.5625	5.36364	6	2.25	1	5	4.125	6	0	0.5	0.727273	0	5.125	4.72727	6	3.875	5.63636	0	2.125	0.363636	6	0.25	0.363636	0	2.375	3.45455	0	4.125
53	Satisfied	Satisfied	Satisfied	1776	2.88571	0.753401	2.13231	2.11821	0.834734	2.95294	0.627706	2.78182	2.15411	0.119048	0.137255	0.0909091	Yes	Yes	Yes	80	80	1.39881	1.64706	1.01515	3.72024	3.72549	3.71212	0.863095	1.11765	0.469697	0.476191	0.431373	0.545455	1.125	1.13725	1.10606	0.821429	0.941176	0.636364	2.79167	2.82353	2.74242	3.64286	4.11765	2.90909	0.369048	0.431373	0.272727	1.19048
54	Satisfied	Very Satisfied	Satisfied	1441	4.11951	0.293554	3.82596	3.3237	0.530844	3.85455	0.018797	4.42632	4.40752	0.0731707	0.136364	0	Yes	Yes	Yes	70	80	1.46951	2.625	0.131579	4.0061	3.375	4.73684	0.256098	0.477273	0	0	0	0	4.5122	4.09091	5	0.182927	0.340909	0	4.88415	4.03409	5.86842	2.19512	2.77273	1.52632	0.0914634	0.170455	0	0.0182927
55	Satisfied	Satisfied	Satisfied	1492	3.81852	0.39418	3.42434	2.9902	0.57551	3.56571	0.0601504	4.28421	4.22406	0.037037	0.0571429	0	Yes	Yes	Yes	100	95	0.888889	1.37143	0	3.07407	2.97143	3.26316	0.685185	0.942857	0.210526	0	0	0	4.92593	4.65714	5.42105	0.351852	0.542857	0	4.11111	3.8	4.68421	2.11111	1.94286	2.42105	0.185185	0.285714	0	0.648148
56	Very Satisfied	Very Satisfied	Very Satisfied	1288	4.23253	0.22031	4.01222	4.11243	0.144712	4.25714	0.285714	4.21124	3.92552	0	0	0	Yes	Yes	Yes	60	100	0.891566	0.779221	0.988764	4.58434	4.88312	4.32584	0.13253	0	0.247191	0	0	0	3.40964	2.76623	3.96629	0.228916	0.233766	0.224719	4.58434	4.51948	4.64045	4.51205	4.77922	4.2809	0.240964	0	0.449438	0.0481928
57	Satisfied	Very Satisfied	Satisfied	1800	3.03182	0.650433	2.38139	3.71809	0.361905	4.08	0.687424	2.89744	2.21001	0	0	0	Yes	Yes	Yes	60	70	0.954545	0	1.07692	2.79545	2.8	2.79487	0.757576	0.933333	0.735043	0.234848	0	0.264957	5.30303	5.53333	5.2735	1.24242	0.466667	1.34188	1.71212	2.2	1.64957	2.0303	4.53333	1.7094	0.477273	0	0.538462	0.886364
58	Very Satisfied	Very Satisfied	Very Satisfied	1271	3.59306	0.614368	2.9787	2.89619	0.757143	3.65333	0.538559	3.56106	3.0225	0.0809249	0.0333333	0.106195	Yes	Yes	Yes	70	100	0.83237	2	0.212389	3.0289	2.53333	3.29204	1.32948	1.03333	1.48673	0	0	0	4.52601	4.43333	4.57522	0.473988	0.766667	0.318584	2.84393	2.4	3.07965	2.77457	4.1	2.0708	0.208092	0.2	0.212389	1.45665
59	Very Satisfied	Very Satisfied	Very Satisfied	1436	5.22336	0.519291	4.70407	4.55146	0.588326	5.13979	0.373377	5.4	5.02662	0	0	0	Yes	Yes	Yes	75	80	0.656934	0.72043	0.522727	5.64233	5.47312	6	0.744525	0.849462	0.522727	0	0	0	6	6	6	0.744525	0.849462	0.522727	3	3	3	6	6	6	0.744525	0.849462	0.522727	0.744525
60	Satisfied	Satisfied	Satisfied	1569	3.46223	0.56157	2.90066	2.74125	0.66111	3.40236	0	3.8	3.8	0.0188206	0.0221566	0	Yes	Yes	Yes	85	85	0.977415	1.15066	0	3.55207	3.47267	4	1.08156	1.27326	0	0	0	0	3.79674	3.76071	4	0.723965	0.852289	0	3.21079	3.0709	4	3.06023	3.0709	3	0.451694	0.531758	0	0.696361
61	Very Satisfied			1298	4.05191	0.947655	3.10425	-0.397403	2.68831	2.29091	0.361516	4.6449	4.28338	0.0687023	0.272727	0	Yes			80	90	1.37405	4	0.489796	4.19847	2.18182	4.87755	0.938931	2.63636	0.367347	0.755725	2.63636	0.122449	4.17557	2.27273	4.81633	0.770992	1.54545	0.510204	3.19084	0	4.26531	4.24428	2	5	1.00763	2.72727	0.428571	1.78626
62	Satisfied	Very Satisfied	Satisfied	1227	4.5141	0.0989011	4.4152	4.23534	0.338346	4.57368	0.0217918	4.49492	4.47312	0	0	0	Yes	Yes	Yes	95	100	0.0192308	0.0789474	0	4.61539	4.68421	4.59322	0.0769231	0.315789	0	0.0769231	0.157895	0.0508475	4.88462	4.52632	5	0.0961538	0.394737	0	4.33333	3.42105	4.62712	3.75	5.39474	3.22034	0.0769231	0.315789	0	0.307692
63	Satisfied	Very Satisfied	Satisfied	1737	2.45294	0.428571	2.02437	1.80306	0.489796	2.29286	0.142857	3.2	3.05714	0.176471	0.214286	0	Yes	Yes	Yes	100	100	0.529412	0.428571	1	3.17647	2.78571	5	0.764706	0.928571	0	0.352941	0.428571	0	2.08824	2.10714	2	0.323529	0.392857	0	3.08824	2.46429	6	1.94118	2.14286	1	0.352941	0.428571	0	0.676471
64	Satisfied	Very Satisfied	Very Satisfied	1863	3.58023	3.11047	0.469767	0.995767	3.05423	4.05	3.20536	2.7875	-0.417857	0.598837	0.472222	0.8125	Yes	Yes	Yes	90	90	2.7093	3.27778	1.75	3.36047	3.75926	2.6875	4.19767	3.83333	4.8125	1.68605	1.98148	1.1875	4.27907	4.44444	4	3.8314	3.32407	4.6875	2.40116	3.0463	1.3125	4.44767	5.52778	2.625	3.59884	3.13889	4.375	4.52907
65	Satisfied	Satisfied	Satisfied	1822	3.68898	2.12006	1.56893	2.54726	1.51769	4.06495	3.04082	3.11429	0.0734693	0.225989	0	0.571429	Yes	Yes	Yes	40	40	3.11299	2.71963	3.71429	3.89831	4.6729	2.71429	2.0452	1.23364	3.28571	1.26412	0.315421	2.71429	4.2048	4.43224	3.85714	2.39266	2.08879	2.85714	2.92938	3.07009	2.71429	3.19774	4.07477	1.85714	2.02119	1.4743	2.85714	2.83757
66	Satisfied	Very Satisfied	Satisfied	1214	4.03177	0.198804	3.83297	3.74806	0.222581	3.97065	0.122024	4.22917	4.10714	0	0	0	Yes	Yes	Yes	100	100	0.296798	0.38871	0	3.94581	3.92903	4	0.0615764	0.0806452	0	0	0	0	4.2734	4.35807	4	0.0615764	0.0806452	0	3.78695	3.54355	4.57292	4.25493	4.15645	4.57292	0	0	0	0.971675
67	Satisfied	Very Satisfied	Satisfied	1409	4.04865	0.486486	3.56216	3.29836	0.590164	3.88852	0	4.8	4.8	0.0405405	0.0491803	0	Yes	Yes	Yes	100	100	0.918919	1.11475	0	3.77027	3.72131	4	1.06757	1.29508	0	0	0	0	4.18919	4.01639	5	0.635135	0.770492	0	3.81081	3.34426	6	4.05405	4.06557	4	0.0945946	0.114754	0	0.689189
68	Very Satisfied	Very Satisfied	Satisfied	1752	3.69252	1.22255	2.46997	2.67778	1.24074	3.91852	1.21198	3.56129	2.34931	0	0	0	Yes	Yes	Yes	75	100	2.20408	1.94444	2.35484	4.40816	4.55556	4.32258	1.65306	1.72222	1.6129	0	0	0	4.56463	4.81482	4.41935	1.59184	2.11111	1.29032	2.02041	1.55556	2.29032	3.01361	4.09259	2.3871	0.306122	0	0.483871	2.80272
69	Very Unsatisfied	Very Unsatisfied	Very Unsatisfied	1546	4.70433	0.662692	4.04164	4.61209	0.428853	5.04094	1.69565	3.21739	1.52174	0	0	0	No	No	No	90	100	1.92616	2.3622	0	3.45104	4.05512	0.782609	0.593901	0.167323	2.47826	0.40931	0	2.21739	5.66292	5.92126	4.52174	0.609952	0.0787402	2.95652	3.38363	4.09055	0.26087	5.22472	5.21654	5.26087	0.321027	0	1.73913	0.778491
70	Satisfied	Satisfied	Satisfied	1669	3.66188	1.24546	2.41642	2.5599	1.26817	3.82807	1.20682	3.3791	2.17228	0	0	0	Yes	Yes	Yes	50	100	1.66298	1.61404	1.74627	3.46409	3.42105	3.53731	1.64088	1.57895	1.74627	1.1105	0.736842	1.74627	4.48619	4.87719	3.8209	1.26519	1.2807	1.23881	2.69613	2.64912	2.77612	3.07182	3.24561	2.77612	0.845304	0.912281	0.731343	1.18785
71	Satisfied	Very Satisfied	Satisfied	1402	4.53744	0.529909	4.00753	3.75485	0.665733	4.42059	0.114286	4.895	4.78071	0	0	0	Yes	Yes	Yes	90	100	0.669951	0.831699	0.175	4.16626	3.85294	5.125	0.742611	0.985294	0	0.262315	0.348039	0	5	5	5	0.87069	0.95098	0.625	3.51232	3.18137	4.525	4.85591	4.86601	4.825	0.445813	0.591503	0	0.479064
72	Satisfied	Very Satisfied	Satisfied	1457	3.36854	0.134831	3.23371	3.23117	0.155844	3.38701	0	3.25	3.25	0	0	0	Yes	Yes	Yes	50	50	0.269663	0.311688	0	4.22472	4.41558	3	0.134831	0.155844	0	0	0	0	3	3	3	0.134831	0.155844	0	2.96629	3	2.75	3.31461	3.36364	3	0	0	0	0.404494
73	Very Satisfied	Very Satisfied	Very Satisfied	1318	3.21556	0.157143	3.05841	2.92143	0.353571	3.275	0	3.168	3.168	0	0	0	Yes	Yes	Yes	90	100	1.1	2.475	0	5.34444	4.525	6	0	0	0	0	0	0	3.71111	4.15	3.36	0	0	0	4.81111	4.975	4.68	0.877778	0.475	1.2	0	0	0	0
74	Satisfied	Satisfied	Satisfied	1963	3.56642	1.20751	2.35892	2.14783	1.40217	3.55	0.809524	3.6	2.79048	0	0	0	Yes	Yes	Yes	50	40	1.47445	2.19565	0	3.27737	2.66304	4.53333	1.9854	2.23913	1.46667	0	0	0	4.48175	4.22826	5	2.40146	2.43478	2.33333	2.38686	2.02174	3.13333	3.42336	4.93478	0.333333	0.686131	1.02174	0	1.90511
75	Satisfied	Very Satisfied	Satisfied	1500	1.98776	0.889213	1.09854	0.913325	1.09844	2.01176	0	1.88571	1.88571	0.197279	0.243697	0	Yes	Yes	Yes	60	90	1.09524	1.35294	0	2.58503	2.72269	2	1.27891	1.57983	0	0	0	0	2.80272	2.82353	2.71429	1.73469	2.14286	0	0.959184	0.714286	2	1.73469	2.14286	0	0.653061	0.806723	0	1.46259
76	Very Satisfied	Very Satisfied	Very Satisfied	1571	5.27	0.314286	4.95571	4.95571	0.314286	5.27				0	0		Yes	Yes	Yes	100	100	0.85	0.85		5.45	5.45		0.3	0.3		0	0		5.4	5.4		0	0		4.4	4.4		6	6		0.55	0.55		0.5
77	Unsatisfied	Very Satisfied	Very Satisfied	1186	2.69032	3.86406	-1.17373	-0.894118	3.76471	2.87059	4.32468	1.85455	-2.47013	1	1	1	No	Yes	Yes	30	90	4.90323	5.35294	2.81818	2.56452	2.70588	1.90909	5.35484	5.35294	5.36364	1.90323	1.29412	4.72727	3.3871	3.35294	3.54545	5.46774	5.35294	6	0.241935	0.294118	0	4.16129	4.64706	1.90909	4.1129	3.70588	6	5.30645
78	Satisfied	Satisfied	Satisfied	1612	3.74444	0.530234	3.21421	3.25815	0.520737	3.77889	0.617761	3.42703	2.80927	0.0529101	0.0293255	0.27027	Yes	Yes	Yes	100	100	1.47884	1.49267	1.35135	3.33069	3.33431	3.2973	0.84127	0.844575	0.810811	0.0925926	0.102639	0	3.94974	3.89443	4.45946	0.640212	0.651026	0.540541	3.29365	3.22581	3.91892	3.80688	4.13197	0.810811	0.190476	0.123167	0.810811	0.468254
79	Unsatisfied	Unsatisfied	Satisfied	1767	3.4127	0.863946	2.54875	1.24796	1.67347	2.92143	0.216327	3.80571	3.58939	0.0634921	0.142857	0	No	No	Yes	40	60	1.28571	2.28571	0.485714	3.04762	2.5	3.48571	1.07937	2.28571	0.114286	0.31746	0.714286	0	4.06349	3.5	4.51429	1.47619	2.46429	0.685714	2.73016	1.92857	3.37143	3.01587	3.60714	2.54286	0.634921	1.42857	0	1.12698
80	Satisfied	Very Satisfied	Very Satisfied	1340	2.975	0.767857	2.20714	2.20714	0.767857	2.975				0.0833333	0.0833333		Yes	Yes	Yes	0	100	0.791667	0.791667		3.375	3.375		1.33333	1.33333		0.25	0.25		3.375	3.375		1.79167	1.79167		0.916667	0.916667		4.83333	4.83333		0.333333	0.333333		0.875
81	Very Satisfied	Very Satisfied	Very Satisfied	1755	4.66299	0.32171	4.34128	4.43923	0.276029	4.71525	0.361345	4.61765	4.2563	0	0	0	Yes	Yes	Yes	80	80	0.188976	0.40678	0	5	5	5	0.629921	0.40678	0.823529	0	0	0	4.76378	4.49153	5	0.480315	0.559322	0.411765	3.74016	3.98305	3.52941	4.76378	5	4.55882	0.0472441	0.101695	0	0.905512
82	Very Satisfied	Very Satisfied	Satisfied	1233	3.89455	0.857143	3.0374	2.4449	1.18367	3.62857	0.518519	4.17037	3.65185	0	0	0	Yes	Yes	Yes	90	70	1.45455	2.21429	0.666667	4.46061	3.57143	5.38272	0.690909	1.35714	0	0.581818	0	1.18519	5.01818	4.85714	5.18519	1.2	1.78571	0.592593	3.84242	2.42857	5.30864	2.25455	3.28571	1.18519	0	0	0	1.16364
83	Unsatisfied	Satisfied	Unsatisfied	1442	3.54737	2.10526	1.44211	1.30075	2.22556	3.52632	2.04511	3.55789	1.51278	0.140351	0.421053	0	No	Yes	No	60	100	3.01754	3.05263	3	2.42105	1.89474	2.68421	2.82456	2.57895	2.94737	0.350877	0	0.526316	5.31579	5	5.47368	3.73684	3.63158	3.78947	2.33333	2.47368	2.26316	2.89474	4.68421	2	1.47368	1.89474	1.26316	2.63158
84	Satisfied	Very Unsatisfied	Satisfied	1569	2.80339	0.174334	2.62906	2.42177	0.244898	2.66667	0	3.14118	3.14118	0	0	0	Yes	No	Yes	90	100	0.40678	0.571429	0	2.94915	2.7619	3.41176	0.474576	0.666667	0	0	0	0	3.13559	3.19048	3	0.169492	0.238095	0	2.57627	2.19048	3.52941	2.35593	2.19048	2.76471	0	0	0	0.169492
85	Satisfied	Satisfied	Satisfied	1561	3.808	0.710857	3.09714	2.7637	0.897479	3.66118	0.314286	4.12	3.80571	0	0	0	Yes	Yes	Yes	60	60	1.192	1.42353	0.7	3.856	3.6	4.4	1.432	1.77647	0.7	0	0	0	4.472	4.22353	5	0.928	1.08235	0.6	1.976	1.58824	2.8	4.344	4.50588	4	0.392	0.576471	0	1.032
86	Very Satisfied	Very Satisfied	Very Satisfied	1257	1.35692	2.55574	-1.19882	-0.667387	1.94707	1.27968	2.89524	1.4	-1.49524	0.834522	0.776892	0.866667	Yes	Yes	Yes	65	40	3.22539	1	4.46667	1.96291	1.65737	2.13333	2.45506	1.95618	2.73333	1.34237	1.95618	1	1.55635	1	1.86667	3.65335	1.95618	4.6	1.07418	1.20717	1	1.07418	1.20717	1	2.87161	2.88048	2.86667	3.34237
87	Very Satisfied	Very Satisfied	Satisfied	1543	0.8	0.297101	0.502899	0.648396	0.151603	0.8	0.377207	0.8	0.422793	0	0	0	Yes	Yes	Yes	50	100	0.746377	0.183673	1.05618	1.73188	1.2449	2	0.434783	0.265306	0.52809	0	0	0	0.768116	1.20408	0.52809	0	0	0	1.5	1.55102	1.47191	0	0	0	0.434783	0.265306	0.52809	0.463768
88	Satisfied	Satisfied	Satisfied	951	3.50635	0.679138	2.82721	2.52747	0.921245	3.44872	0.285714	3.6	3.31429	0	0	0	Yes	Yes	Yes		80	1.04762	1.69231	0	2.85714	2.76923	3	1.44444	1.10256	2	0	0	0	3.47619	3.15385	4	0.642857	1.03846	0	3.6746	2.85897	5	4.00794	4.6282	3	0	0	0	1.33333
89	Satisfied	Satisfied	Satisfied	1057	3.06557	3.02342	0.0421546	-0.205714	3.21299	3.00727	1.28571	3.6	2.31429	0.278689	0.309091	0	Yes	Yes	Yes	60	50	3.93443	4.25455	1	2.68852	2.65455	3	3.59016	3.76364	2	1.7541	1.83636	1	3.68852	3.65455	4	3.09836	3.43636	0	2.2459	2.05455	4	3.96721	3.96364	4	3.59016	3.87273	1	3.52459
90	Very Satisfied	Very Satisfied	Very Satisfied	1142	5.39524	0.120748	5.27449	5.43571	0.0892857	5.525	0.133333	5.34333	5.21	0	0	0	Yes	Yes	Yes	90	100	0.107143	0.375	0	5.40476	5.5	5.36667	0.0714286	0.25	0	0	0	0	5.52381	5.25	5.63333	0.392857	0	0.55	5.39286	5.5	5.35	5.19048	5.875	4.91667	0	0	0	0.27381
91	Very Satisfied	Very Satisfied	Very Satisfied	1142	4.31515	0.277056	4.0381	4.10612	0.312925	4.41905	0.214286	4.13333	3.91905	0	0	0	Yes	Yes	Yes	95	100	0.454545	0.714286	0	3.30303	3.47619	3	0.454545	0.428571	0.5	0	0	0	5.12121	5.19048	5	0.212121	0.333333	0	2.57576	2.52381	2.66667	5.51515	5.80952	5	0	0	0	0.818182
92	Satisfied	Satisfied	Satisfied	1085	2.23497	0.215784	2.01918	1.99305	0.239382	2.23243	0.133929	2.24375	2.10982	0.041958	0.0540541	0	Yes	Yes	Yes	80	80	0.482517	0.486486	0.46875	2.72028	2.7027	2.78125	0.0839161	0.108108	0	0	0	0	2.88112	2.94595	2.65625	0.335664	0.432432	0	1.94406	1.91892	2.03125	1.04895	1.02703	1.125	0	0	0	0.608392
93	Satisfied	Satisfied	Satisfied	1170	3.04117	0.960148	2.08102	2.25998	0.913116	3.1731	1.11707	2.60098	1.4839	0.200225	0.219298	0.136585	Yes	Yes	Yes	70	70	1.22835	1.25731	1.13171	3.25534	3.45175	2.6	1.38695	1.38889	1.38049	0.331834	0	1.43902	3.20023	3.32749	2.77561	1.11811	1.14035	1.0439	2.91564	2.99269	2.65854	3.32958	3.46784	2.86829	0.447694	0.438596	0.478049	1.57255
94	Very Satisfied	Very Satisfied	Very Satisfied	1146	5.94595	0.108108	5.83784	5.83784	0.108108	5.94595				0	0		Yes	Yes	Yes	90	100	0	0		6	6		0	0		0	0		5.83784	5.83784		0.324324	0.324324		6	6		6	6		0.0540541	0.0540541		0.324324
95	Very Satisfied	Satisfied	Very Satisfied	1225	3.97604	0.439732	3.53631	2.7318	0.845622	3.57742	0.246154	4.16615	3.92	0	0	0	Yes	Yes	Yes	50	100	0.65625	1.35484	0.323077	3.625	1.70968	4.53846	0.458333	1.12903	0.138462	0.427083	0.483871	0.4	4.84375	4.51613	5	0.338542	0.758065	0.138462	3.51562	1.66129	4.4	2.98958	5	2.03077	0.203125	0.629032	0	0.994792
96	Satisfied	Very Satisfied	Very Satisfied	1112	5.75385	0.461538	5.29231	4.47143	0.928571	5.4	0.253968	5.91111	5.65714	0	0	0	Yes	Yes	Yes	95	95	0.538462	1.75	0	5.61538	5.75	5.55556	0.615385	1.5	0.222222	0.769231	0	1.11111	6	6	6	0.769231	1.5	0.444444	5.38462	4	6	6	6	6	0.230769	0.75	0	0.307692
97	Satisfied	Very Satisfied	Satisfied	1124	4.3235	0.444965	3.87853	3.65046	0.528757	4.17922	0	5.08965	5.08965	0	0	0	Yes	Yes	Yes	70	60	0.590164	0.701299	0	4.22951	4.13636	4.72414	0.590164	0.701299	0	0	0	0	5.65574	5.59091	6	0.688525	0.818182	0	3.86885	3.51948	5.72414	2.8306	2.7987	3	0.262295	0.311688	0	0.918033
98	Very Satisfied	Very Satisfied	Very Satisfied	1153	3.45823	0.282098	3.17613	3.24675	0.280519	3.52727	0.285714	3.3	3.01429	0	0	0	Yes	Yes	Yes	70	70	0.303797	0.436364	0	3.58228	3.61818	3.5	0.64557	0.709091	0.5	0	0	0	3.50633	3.50909	3.5	0.189873	0.272727	0	3	3	3	3.88608	4.27273	3	0.189873	0.272727	0	0.64557
99	Satisfied	Satisfied	Satisfied	1000	3.36667	0.819841	2.54683	3.62429	0.635714	4.26	0.872449	3.11143	2.23898	0.205556	0.1	0.235714	Yes	Yes	Yes	80	95	1.27222	1.15	1.30714	3.91667	4.65	3.70714	1.32222	0.9	1.44286	0	0	0	4.29445	4.5	4.23571	1.46111	0.9	1.62143	2.65556	3.55	2.4	1.72778	4.2	1.02143	0.1	0	0.128571	1.45
100	Very Satisfied	Very Satisfied	Very Satisfied	1153	4.32222	0.958333	3.36389	3.13512	1.22321	4.35833	0.428571	4.25	3.82143	0.180556	0.270833	0	Yes	Yes	Yes	70	100	1.16667	1.75	0	4.41667	4.5	4.25	1.86111	2.29167	1	0	0	0	4.93056	4.89583	5	1.27778	1.66667	0.5	3.76389	3.27083	4.75	3.75	4.625	2	0.166667	0.25	0	2.15278
101	Very Unsatisfied	Very Unsatisfied	Very Unsatisfied	1233	4.7129	0.845622	3.86728	3.67578	0.97205	4.64783	0.482143	4.9	4.41786	0	0	0	No	No	No	88	95	0.908602	1.0942	0.375	4.70968	4.52174	5.25	1.58065	1.73913	1.125	0	0	0	5.14516	4.97826	5.625	0.897849	0.949275	0.75	3.41935	3.30435	3.75	5.55914	5.66667	5.25	0.586021	0.65942	0.375	1.94624
102	Satisfied	Very Unsatisfied	Very Unsatisfied	1134	2.04861	0.690476	1.35813	1.32206	0.705882	2.02794	0.428571	2.4	1.97143	0.180556	0.191176	0	Yes	No	No	100	100	1.98611	1.98529	2	2.3125	2.21324	4	0.909722	0.963235	0	0	0	0	1.92361	1.91912	2	1.00694	1.00735	1	1.34722	1.30882	2	2.78472	2.83088	2	0	0	0	0.930556
[truncated: 20 more columns]
